# Supplementary material for: The use of intrathecal morphine in non-abdominal surgery: a scoping review
Source: BJA Open. 2025 Mar 20;14:100387. doi: 10.1016/j.bjao.2025.100387 (PMC11987639; doi:10.1016/j.bjao.2025.100387)
Supplement: Multimedia component 1 [file mmc1.xlsx]

## Sheet: Blad1
			Intervention group			Primary outcome: Efficacy (as compared to control)				Secondary outcome: Opioid consumption and Adverse effects (as compared to control)
Author, year of publication	Number of patients (n=)	Type of surgery	Intrathecal morphine dose	Control group	Duration of follow-up (of painscores)	Pain scores as compared to control	VAS /NRS reduction	postoperative paintreatment	% reduction	PONV (Incidence)	Pruritus (Incidence)	Urinary retention	Respiratory depression
Wang et al. 2020	92	Lumbar laminectomy	0.2 mg + GA	GA	72 hours	Lower at 6, 12 and 24h	1	opioid Lower	0.47	Similar	Similar	Similar	None
Yen et al. 2015	32	Laminectomy	3.5 mcg/kg (max 0.350 mg) + GA	SA + GA	24 hours	Similar	0	opioid Lower	0.45	Similar	Similar	Not reported	None
Yorukoglu et al. 2005	80	Lumbar discectomy	0.1 mg + GA	GA + EA ± paraspinal block	24 hours	Lower at 2, 4 and 6h compared to paraspinal, similar to EA	1	Similar	0	Similar	Similar	Similar	None
Duger et al. 2012	64	Lumbar Laminectomy	0.1 mg	EA or CSE	24 hours	Higher overall	-1	Opioid Higher	50% higher	Higher	Lower	Similar	Not reported
Lei Yue et al. 2023	90	Endoscopic lumbardiscectomy	0,1 mg	SA	1 month	Lower at 1,12,24h	2	flurbiprofen lower	66% lower	similar	higher	similar	one reported
Araimo Morselli et al. 2017	50	Minimally invasive Posterior Lumbar Fusion	0.1 mg + GA	GA	24 hours	Lower overall	2.5	Opioid Lower	5 mg (by design)	Similar	Similar	Similar	None
Ziegeler et al. 2008	52	Posterior spinal fusion	0.4 mg + GA	SA + GA	20 hours	Lower at 4 and 8h	1	Opioid Lower	50% lower	Similar	Similar	Not reported	Not clinically relevant
Urban et al. 2002	65	Posterior spinal fusion	10 or 20 mcg/kg + GA	GA	24 hours	Lower at 0-3h	2	Opioid Lower in 0.2 mg group	17% lower	Similar	Higher	Not reported	Lower
Techanivate et al. 2003	40	Posterior spinal fusion	0.3 mg + GA	GA	48 hours	Lower at 2, 4 , 24 and 48h	2.5	Opioid Lower	14% lower	Similar	Not reported	Not reported	Not reported
Dhaliwal et al. 2017	150	Posterior spinal fusion	0.2 mg + GA	GA	24 hours	lower	1	Opioid Lower	0.29	similar	Similar	higher	similar
Total	715
