# Supplementary material for: The use of intrathecal morphine in non-abdominal surgery: a scoping review
Source: BJA Open. 2025 Mar 20;14:100387. doi: 10.1016/j.bjao.2025.100387 (PMC11987639; doi:10.1016/j.bjao.2025.100387)
Supplement: Multimedia component 2 [file mmc2.xlsx]

## Sheet: Blad1
						Primary outcome: Efficacy (as compared to control)				Secondary outcome: Adverse effects (as compared to control)
Author, year of publication	Number of patients (n=)	Type of surgery	Intrathecal morphine dose	Control group	Duration of follow-up	Pain scores as compared to control	VAS	Opioid consumption	reduction	PONV (Incidence)	Pruritus (Incidence)	Urinary reterntion	Respiratory depression
Elgendy et al., 2017	44	Aortic valve replacement	7 mcg/kg + GA	GA	24 hours (after extubation)	Lower overall	2	Lower	0.35	Similar	Similar	Not reported	None
Dos Santos et al., 2009	42	CABG	0.4 mg + GA	GA	36 hours	Lower at 12, 18, 24 and 36h	2	Lower	0.65	Not reported	Similar	Not reported	None
Yapici et al., 2008	23	CABG	7 mcg/kg + GA	GA	18 hours	Lower overall	2	Lower	0.85	Similar	Similar	none	None
Roediger et al., 2006	30	CABG	0.5 mg + GA	GA	72 hours after extubation	Lower at 24h at rest	2	Lower	0.44	Similar	Similar	Similar	Lower
Lena et al., 2005	40	CABG	4 mcg/kg + 1 mcg/kg clonidine + GA	GA	24 hours	Higher before extubation, lower at 6-20h	3	Lower	0.44	Not reported	Not reported	Not reported	None
Lena et al., 2003	45	CABG	4 mcg/kg + 1 mcg/kg clonidine + GA	GA	24 hours	Lower at 1-12h	2	Lower	0.37	Similar	Not reported	Not reported	None
Bowler et al., 2002	24	CABG	2 mg + GA	GA	24 hours after extubation	Lower at 2h	`1	Lower	0.84	Similar	Similar	Not reported	None
Halle et al., 2000	25	CABG	1 mg > 60y, 1,5 mg<60y + GA	GA	48 hours	Lower overall	1	Lower	?	Not reported	Not reported	Not reported	Not reported
Turker et al., 2005	46	CABG (off-pump)	10 mcg/kg + GA	GA	48 hours	Lower overall	1	Lower	0.38	Similar	Similar	Similar	Similar
Mehta et al., 2004	100	CABG (off-pump)	8 mcg/kg + GA	GA	36 hours	Lower overall	2	Similar	0	Similar	Similar	Not reported	Bradypnea 1 i.g.-> naloxone
Jacobsohn et al., 2005	43	Cardiac surgery	6 mcg/kg + GA	GA	24 hours	Lower at 2-12h	1.5	Lower	0.43	Similar	Similar	Similar	Similar
Boulanger et al., 2002	62	Cardiac surgery	0.02 mg/kg + GA	GA	48 hours	Similar	0	Lower	0.55	Similar	Similar	Not reported	Similar
Lena et al., 2008	83	Cardiac surgery	4 mcg/kg + 1 mcg/kg clonidine + GA	GA	8 days	Lower Global	1	Lower	0.58	Similar	Similar	Not reported	Not reported
Bettex et al., 2002	24	Cardiac surgery	0.5 mg and sufentanil 0.05mg + GA	GA	24 hours	Similar	0	Lower	0.41	Similar	Similar	none	Similar
Zarate et al., 2000	40	Cardiac surgery	8 mcg/kg + GA	GA	48 hours	Lower overall	3	Lower	0.86	Similar	Similar	Similar	Similar
Richa Dawan 2021	79	Endoscopic cardiac arterie grafting	5 mcg/kg	GA	48 hours	lower overall	5	Lower	0.5	minimal increased	minimal increased	similar	None
Mukherjee et al., 2012	61	Minimally invasive cardiac surgery	1,5 mcg/kg + GA	GA	72 hours	Lower at PACU, 24h and 48h	2	Lower	0.5	Similar	Not reported	Not reported	Similar
Hossein Travati et al., 2017	60	Thoracoscopic surgery	3-5 mcg/kg + GA	GA	Not reported	Lower at PACU (0h)	2	Lower	1	Not reported	Not reported	Not reported	Not reported
Dango et al. 2013	84	Thoracotomy	4-5 mcg/kg (max 0.5 mg) + sufentanil 0.2-0.3 mcg/kg, cPVB + GA n=37	GA + EA ropivacaine/sufentanil	72 hours	Higher overall	-1	Similar	0	Similar	Similar	Similar	Similar
Zeid et al., 2012	40	Thoracotomy	0.3 mg + cPVB + GA	GA + cPVB	48 hours	Similar	0	Similar	0	Similar	Similar	Similar	None
Askar et al., 2007	33	Thoracotomy	10 mcg/kg + GA	GA	48 hours	Lower overall	3	Lower	0.91	Similar	Similar	Not reported	None
McCrory et al., 2002	45	Thoracotomy	1 mg preop, 0.5 mg every 15 min postop (max. 1.5 mg) + GA	GA + EA bupivacaine/fentanyl	48 hours	Similar	0	lower	0.87	Similar	Similar	Not reported	None
Liu et al., 2001	49	Thoracotomy	0.5 mg ± sufentanil 0.05 mg + GA	GA + IT sufentanil or GA only	24 hours	Lower up to 11h	3	Lower	0.56	Similar	Similar	higher	None
Mason et al., 2001	30	Thoracotomy	0.2 mg and sufentanil 0.02 mg	GA	72 hours	Lower at 1-24h	2	Lower	0.5	Similar	Not reported	Similar	None
total	1152

## Sheet: Blad2
						Primary outcome: Efficacy (as compared to control)				Secondary outcome: Adverse effects (as compared to control)
Author, year of publication	Number of patients (n=)	Type of surgery	Intrathecal morphine dose	Control group	Duration of follow-up	Pain scores as compared to control	VAS/NRS	Opioid consumption	reduction	PONV (Incidence)	Pruritus (Incidence)	Urinary reterntion	Respiratory depression
Elgendy et al., 2017	44	Aortic valve replacement	7 mcg/kg + GA	GA	24 hours (after extubation)	Lower overall	2	Lower	0.35	Similar	Similar	Not reported	None
Dos Santos et al., 2009	42	CABG	0.4 mg + GA	GA	36 hours	Lower at 12, 18, 24 and 36h	2	Lower	0.65	Not reported	Similar	Not reported	None
Yapici et al., 2008	23	CABG	7 mcg/kg + GA	GA	18 hours	Lower overall	2	Lower	0.85	Similar	Similar	none	None
Roediger et al., 2006	30	CABG	0.5 mg + GA	GA	72 hours after extubation	Lower at 24h at rest	2	Lower	0.44	Similar	Similar	Similar	Lower
Lena et al., 2005	40	CABG	4 mcg/kg + 1 mcg/kg clonidine + GA	GA	24 hours	Higher before extubation, lower at 6-20h	3	Lower	0.44	Not reported	Not reported	Not reported	None
Lena et al., 2003	45	CABG	4 mcg/kg + 1 mcg/kg clonidine + GA	GA	24 hours	Lower at 1-12h	2	Lower	0.37	Similar	Not reported	Not reported	None
Bowler et al., 2002	24	CABG	2 mg + GA	GA	24 hours after extubation	Lower at 2h	`1	Lower	0.84	Similar	Similar	Not reported	None
Halle et al., 2000	25	CABG	1 mg > 60y, 1,5 mg<60y + GA	GA	48 hours	Lower overall	1	Lower	?	Not reported	Not reported	Not reported	Not reported
Turker et al., 2005	46	CABG (off-pump)	10 mcg/kg + GA	GA	48 hours	Lower overall	1	Lower	0.38	Similar	Similar	Similar	Similar
Mehta et al., 2004	100	CABG (off-pump)	8 mcg/kg + GA	GA	36 hours	Lower overall	2	Similar	0	Similar	Similar	Not reported	Bradypnea 1 i.g.-> naloxone
Jacobsohn et al., 2005	43	Cardiac surgery	6 mcg/kg + GA	GA	24 hours	Lower at 2-12h	1.5	Lower	0.43	Similar	Similar	Similar	Similar
Boulanger et al., 2002	62	Cardiac surgery	0.02 mg/kg + GA	GA	48 hours	Similar	0	Lower	0.55	Similar	Similar	Not reported	Similar
Bettex et al., 2002	24	Cardiac surgery	0.5 mg and sufentanil 0.05mg + GA	GA	24 hours	Similar	0	Lower	0.41	Similar	Similar	none	Similar
Lena et al., 2008	83	Cardiac surgery	4 mcg/kg + 1 mcg/kg clonidine + GA	GA	8 days	Lower Global	1	Lower	0.58	Similar	Similar	Not reported	Not reported
Zarate et al., 2000	40	Cardiac surgery	8 mcg/kg + GA	GA	48 hours	Lower overall	3	Lower	0.86	Similar	Similar	Similar	Similar
total	671

## Sheet: Blad3
						Primary outcome: Efficacy (as compared to control)				Secondary outcome: Adverse effects (as compared to control)
Author, year of publication	Number of patients (n=)	Type of surgery	Intrathecal morphine dose	Control group	Duration of follow-up	Pain scores as compared to control	VAS/NRS	Opioid consumption	reduction	PONV (Incidence)	Pruritus (Incidence)	Urinary reterntion	Respiratory depression
Dango et al. 2013	84	Thoracotomy	4-5 mcg/kg (max 0.5 mg) + sufentanil 0.2-0.3 mcg/kg, cPVB + GA n=37	GA + EA ropivacaine/sufentanil	72 hours	Higher overall	-1	Similar	0	Similar	Similar	Similar	Similar
Zeid et al., 2012	40	Thoracotomy	0.3 mg + cPVB + GA	GA + cPVB	48 hours	Similar	0	Similar	0	Similar	Similar	Similar	None
Askar et al., 2007	33	Thoracotomy	10 mcg/kg + GA	GA	48 hours	Lower overall	3	Lower	0.91	Similar	Similar	Not reported	None
McCrory et al., 2002	45	Thoracotomy	1 mg preop, 0.5 mg every 15 min postop (max. 1.5 mg) + GA	GA + EA bupivacaine/fentanyl	48 hours	Similar	0	lower	0.87	Similar	Similar	Not reported	None
Liu et al., 2001	49	Thoracotomy	0.5 mg ± sufentanil 0.05 mg + GA	GA + IT sufentanil or GA only	24 hours	Lower up to 11h	3	Lower	0.56	Similar	Similar	higher	None
Mason et al., 2001	30	Thoracotomy	0.2 mg and sufentanil 0.02 mg	GA	72 hours	Lower at 1-24h	2	Lower	0.5	Similar	Not reported	Similar	None
total	281

## Sheet: Blad4
						Primary outcome: Efficacy (as compared to control)				Secondary outcome: Adverse effects (as compared to control)
Author, year of publication	Number of patients (n=)	Type of surgery	Intrathecal morphine dose	Control group	Duration of follow-up	Pain scores as compared to control	VAS/NRS	Opioid consumption	reduction	PONV (Incidence)	Pruritus (Incidence)	Urinary reterntion	Respiratory depression
Richa Dawan 2021	79	Endoscopic cardiac arterie grafting	5 mcg/kg	GA	48 hours	lower overall	5	Lower	0.5	minimal increased	minimal increased	similar	None
Mukherjee et al., 2012	61	Minimally invasive cardiac surgery	1,5 mcg/kg + GA	GA	72 hours	Lower at PACU, 24h and 48h	2	Lower	0.5	Similar	Not reported	Not reported	Similar
Hossein Travati et al., 2017	60	Thoracoscopic surgery	3-5 mcg/kg + GA	GA	Not reported	Lower at PACU (0h)	2	Lower	1	Not reported	Not reported	Not reported	Not reported
total	200
