# Supplementary material for: The use of intrathecal morphine in non-abdominal surgery: a scoping review
Source: BJA Open. 2025 Mar 20;14:100387. doi: 10.1016/j.bjao.2025.100387 (PMC11987639; doi:10.1016/j.bjao.2025.100387)
Supplement: Multimedia component 3 [file mmc3.xlsx]

## Sheet: Blad1
						Primary outcome: Efficacy		Secondary outcome: Opioid consumption and Adverse effects (as compared to control)
Author, year of publication	Number of patients (n=)	Type of surgery	Intervention Group*	Control Group	Duration of follow-up	Pain scores (as compared to control)	Opioid consumption	PONV (Incidence)	Pruritus (Incidence)	Urinary retention	Respiratory depression
Chinacoti et al., 2015	51	Extracapsular hip fracture fixation	0.1 mg	SA ± FNB	48 hours	Similar	Lower	Similar	Similar	Not reported	Not reported
Machino et al., 2010	50	ORIF lower extremity fractures	3-5 mcg/kg	SA	1 week	Lower at 4h-12h	Lower	Similar	Similar	None	None
Foadi et al., 2017	49	TKA and THA	0,1-0,2 mg	SA	2 weeks	Lower at 24h and 1 week	Lower	Similar	Higher in 0,2 mg, similar in 0,1 mg	Not reported	None
Oberhofer et al., 2011	40	TKA and THA	0.2 mg	SA	24 hours	Lower at 3, 6, 12, and 24h	Lower	Similar	Higher	Not reported	Not reported
Rathmell et al., 2003	78	TKA and THA	0.1-0.3 mg	SA	24 hours	Lower (0.2/0.3 mg)	Lower in THA, similar in TKA	Higher	Higher	Not reported	None
Gehling et al., 2009	188	Orthopedic surgery	0.1-0.2mg	SA	72 hours	Lower at 1-8h	Lower	Similar	Higher	Not reported	Similar
Albrecht 2020	60	THA	0,1mg	SA	72 hours	Lower at 2, higher at 48	Similar	Similar	Similar	Not reported	Similar
Fredrickson et al., 2015	50	THA	0.1 mg + GA	SA + cLPB + GA	24 hours	Similar	Higher	Similar	Higher	Not reported	Similar
Kearns et al., 2016	108	THA	0,1 mg + FIB sham	SA + FIB	48 hours	Lower	Lower	Similar	Similar	Similar	None
Kuchalik et al., 2013	80	THA	0.1 mg	SA + cLIA	48 hours	Lower at 8h at rest, higher at 24-48h on movement	Similar at 24h, higher at 24-48h	Higher	Higher	None	None
Murphy et al., 2003	60	THA	0.05-0.2 mg	SA	24 hours	Lower overall	Lower	Similar	Higher	Similar	None
Rikalainen-Salmi et al., 2012	60	THA	0.1 mg	SA + LIA (day 0 and 1)	48 hours	Similar	Lower at 24h, similar at 24-48h	Similar	Similar	Higher	None
Slappendel 1999	143	THA	0,02;0,05;0,1;0,2 mg	SA	24 hours	simular	Lower with 0,1 and 0,2mg	Higher (dose dependent)	Similar	Higher	None
Souron et al., 2003	65	THA	0.1 mg + GA	PCB + GA	48 hours	Lower at 90 min, 6h, 12h and 18h	Lower	Similar	Similar	Higher	None
Yamashita et al., 2009	20	THA	0.05 mg	SA,	24 hours	Lower at 4, 8 and 12h	Lower	Similar	Similar	Not reported	None
Frassanito et al., 2008	40	THA	0.1mg + fentanyl 0.015 mg + GA	PCB + GA	48 hours	Similar	Similar	Similar	Higher	None	None
Xu et al., 2022	74	THA or hemi-arthroplasty	0.1 mg	SA	48 hours	Lower overall	NR	Similar	Higher	Not reported	None
Barrington et al., 2017	119	TKA	0,2-0,25 mg + LIA	SA + LIA	24 hours	Lower at 6h	Similar	Similar	Higher	Not reported	None
Biswas et al., 2018	201	TKA	0,1 mg + ACB	SA + ACB placebo/active + LIA	48 hours	Lower at 12h	Lower	Similar	Similar	Similar	Not reported
Cole et al., 2000	34	TKA	0.3 mg	SA	24 hours	Lower at 4, 12 and 24h	Lower	Similar	Similar	Not reported	None
Essving et al., 2011	50	TKA	0.1 mg	SA + LIA (day 0, 1 and 2)	48 hours	Higher	Higher	Similar	Similar	Similar	None
Harsten et al., 2013	60	TKA	0.1 mg + clonidine	GA + LIA	48 hours	Lower at 12h, higher at 24-48h	Similar	NR	NR	Not reported	Not reported
Kilickaya et al., 2016	50	TKA	0,1 mg	SA fentanyl	24 hours	Lower at 2, 6, 12 and 24h	Lower	Similar	NR	Not reported	Not reported
Kunopart et al., 2014	60	TKA	0.1-0.3 mg + FNB	SA + FNB	24 hours	Lower at 4h in 0.3 mg ITM	Lower	Similar	Similar	Not reported	None
Lauretti et al., 2013	80	TKA	0.2 mg ± ketorolac	SA	24 hours	Similar	Lower	Similar	Similar	Not reported	Not reported
Miyamoto et al., 2018	97	TKA	0,1 mg + PMDI	SA ± PMDI	48 hours	Lower 6 and 12h	Lower	Similar (when compared to PMDI)	Similar (when compared to PMDI)	Similar	None
Mohamed et al., 2016	60	TKA	0,2 mg ± FNB	SA + FNB	48 hours	Lower 4-48h	Lower	Higher	Higher	Not reported	Not reported
Olive et al., 2015	81	TKA	0,175 mg ± cFNB	SA + cFNB	24 hours	Higher at 24h	Similar, higher 24-48h	Similar	Higher	Not reported	None
Park et al., 2009	100	TKA	0.05-0.2 mg + c3-in-1 block	SA + c3-in-1 block	48 hours	Lower at 24h	Lower	Higher	Higher	Not reported	None
Rojas Alvarez et al., 2017	39	TKA	0,1 mg	SA + cFNB	72 hours	Higher at 24-72h	higher	Similar	Higher	Higher	None
Sites et al., 2003	81	TKA	0.25 mg + clonidine	SA	24 hours	Lower	Lower	Similar	Higher	Not reported	Not reported
Sundarathiti et al., 2016	68	TKA	0.035 mg, cFNB	SA + cFNB	48 hours	Lower at 6, 12, 24 and 48h	Lower	Higher	Similar	Not reported	Not reported
Tammachote et al., 2013	57	TKA	0.2 mg	SA + PMDI	48 hours	Similar	Similar	Higher	Higher	None	None
Tan et al., 2001	60	TKA	0.3 mg	SA	24 hours	Lower overall	Similar	Higher	Higher	Not reported	None
Sites et al., 2004	40	TKA	0.25 mg	SA + FNB	24 hours	Similar	Similar	Similar	Similar	Not reported	Not reported
Kaczocha et al., 2018	42	TKA	0,2 mg	SA	4 hours	Lower at 4h	Lower	NR	NR	Not reported	Not reported
McCarty et al., 2019	43	TKA	0.3 mg	SA + cLIA	48 hours	Higher overall	Similar	Lower	Lower	Similar	None
Altunkaya et al., 2005	60	Arthroscopic knee surgery	0.3 mg	SA ± IA morphine	24 hours	Lower at 4, 8 and 12h compared to SA alone, similar to SA + IAM	Similar, higher compared to IAM	Higher	Higher	Not registrated	None
Demiraran et al., 2008	60	Arthroscopic knee surgery	0.16 mg	SA	24 hours	Lower at 2, 4, 6 and 12h	Lower	Similar	Similar	Not registrated	None
Gurkan et al., 2004	60	Arthroscopic knee surgery	0.05 mg	SA ± fentanyl	24 hours	Lower at 2, 3 and 6 h	Lower	Higher	Higher	Higher	Not registrered
Total	2818

## Sheet: Blad3
						Primary outcome: Efficacy				Secondary outcome: Adverse effects (as compared to control)
Author, year of publication	Number of patients (n=)	Type of surgery	Intervention Group*	Control Group	Duration of follow-up	Pain scores (as compared to control)	VAS /NRS	Opioid consumption	reduction	PONV (Incidence)	Pruritus (Incidence)	Urinary retention	Respiratory depression
Barrington et al., 2017	119	TKA	0,2-0,25 mg + LIA	SA + LIA	24 hours	Lower at 6h and 12h	2	Similar	0	Similar	Higher	Not reported	None
Biswas et al., 2018	201	TKA	0,1 mg + ACB	SA + ACB placebo/active + LIA	48 hours	Lower at 12h	1	Lower	0.24	Similar	Similar	Similar	Not reported
Cole et al., 2000	34	TKA	0.3 mg	SA	24 hours	Lower at 4, 12 and 24h	4	Lower	0.48	Similar	Similar	Not reported	None
Essving et al., 2011	50	TKA	0.1 mg	SA + LIA (day 0, 1 and 2)	48 hours	Higher	-2	Higher	-0.52	Similar	Similar	Similar	None
Harsten et al., 2013	60	TKA	0.1 mg + clonidine	GA + LIA	48 hours	Lower at 12h, higher at 24-48h	3 and -2	Similar	0	NR	NR	Not reported	Not reported
Kilickaya et al., 2016	50	TKA	0,1 mg	SA fentanyl	24 hours	Lower at 2, 6, 12 and 24h	2.5	Lower	0.67	Similar	NR	Not reported	Not reported
Kunopart et al., 2014	60	TKA	0.1-0.3 mg + FNB	SA + FNB	24 hours	Lower at 1 and 4h in 0.3 mg ITM	3	Lower (0.1.-0.2-0.3mg)	0.66	Similar	Similar	Not reported	None
Lauretti et al., 2013	80	TKA	0.2 mg ± ketorolac	SA	24 hours	Similar	0	Lower	0.5	Similar	Similar	Not reported	Not reported
Miyamoto et al., 2018	97	TKA	0,1 mg + PMDI	SA ± PMDI	48 hours	Lower 6 and 12h	2	Lower	0.5	Similar (when compared to PMDI)	Similar (when compared to PMDI)	Similar	None
Mohamed et al., 2016	60	TKA	0,2 mg ± FNB	SA + FNB	48 hours	Lower 4-48h	1	Lower	0.5	Higher	Higher	Not reported	Not reported
Olive et al., 2015	81	TKA	0,175 mg ± cFNB	SA + cFNB	24 hours	Higher at 24h	1	higher 24-48h	-0.72	Similar	Higher	Not reported	None
Park et al., 2009	100	TKA	0.05-0.2 mg + c3-in-1 block	SA + c3-in-1 block	48 hours	Lower at 24h (0.5-0.2mg)	2	Lower	0.5	Higher	Higher	Not reported	None
Rojas Alvarez et al., 2017	39	TKA	0,1 mg	SA + cFNB	72 hours	Higher at 24-72h	-1.5	higher	-0.7	Simular	Higher	Higher	None
Sites et al., 2003	81	TKA	0.25 mg + clonidine	SA	24 hours	Lower	0.5	Lower	0.23	Similar	Higher	Not reported	Not reported
Sundarathiti et al., 2016	68	TKA	0.035 mg, cFNB	SA + cFNB	48 hours	Lower at 6, 12, 24 and 48h	2	Lower	0.37	Higher	Similar	Not reported	Not reported
Tammachote et al., 2013	57	TKA	0.2 mg	SA + PMDI	48 hours	Similar	0	Similar	0	Higher	Higher	None	None
Tan et al., 2001	60	TKA	0.3 mg	SA	24 hours	Lower overall	2	Similar	0	Higher	Higher	Not reported	None
Sites et al., 2004	40	TKA	0.25 mg	SA + FNB	24 hours	Similar	0	Similar	0	Similar	Similar	Not reported	Not reported
Kaczocha et al., 2018	42	TKA	0,2 mg	SA	4 hours	Lower at 4h	2	Lower (until 12 h)	0.8	NR	NR	Not reported	Not reported
McCarty et al., 2019	43	TKA	0.3 mg	SA + cLIA	48 hours	Higher overall	-2	Similar	0	higher	higher	Similar	None
total	1422

## Sheet: Blad4
						Primary outcome: Efficacy				Secondary outcome: Adverse effects (as compared to control)
Author, year of publication	Number of patients (n=)	Type of surgery	Intervention Group*	Control Group	Duration of follow-up	Pain scores (as compared to control)	VAS	Opioid consumption	reduction	PONV (Incidence)	Pruritus (Incidence)	Urinary retention	Respiratory depression
Albrecht 2020	60	THA	0,1mg +LIA	SA+LIA	72 hours	Lower at 2h, higher at 48h	1	Similar	0	Similar	Similar	Not reported	Similar
Fredrickson et al., 2015	50	THA	0.1 mg + GA	SA + cLPB + GA	24 hours	Similar	0	lower	0.5	Similar	Higher	Not reported	Similar
Kearns et al., 2016	108	THA	0,1 mg + FIB sham	SA + FIB	48 hours	Lower	2	Lower	0.62	Similar	Similar	Similar	None
Kuchalik et al., 2013	80	THA	0.1 mg	SA + cLIA	48 hours	Lower at 8h at rest, higher at 24-48h on movement	2	Similar at 24h, higher at 24-48h	0	Higher	Higher	Not reported	Not reported
Murphy et al., 2003	60	THA	0.05-0.2 mg	SA	24 hours	Lower overall	2	Lower	0.84	Similar	Higher	Similar	None
Rikalainen-Salmi et al., 2012	60	THA	0.1 mg	SA + LIA (day 0 and 1)	48 hours	Similar	0	Lower at 24h, similar at 24-48h	0.5	Similar	Similar	Higher	None
Slappendel 1999	143	THA	0,025;0,05;0,1;0,2 mg	SA + 0,025mg	24 hours	Similar	0	Lower with 0,1 and 0,2mg	0.5	higher with higher dose	Similar	Higher	None
Souron et al., 2003	65	THA	0.1 mg + GA	PCB + GA	48 hours	Lower at 90 min, 6h, 12h and 18h	2	Lower	0.94	Similar	Similar	Higher	None
Yamashita et al., 2009	20	THA	0.05 mg	SA,	24 hours	Lower at 4, 8 and 12h	5	Lower	62&	Similar	Similar	Not reported	None
Frassanito et al., 2008	40	THA	0.1mg + fentanyl 0.015 mg + GA	PCB + GA	48 hours	Similar	0	Similar	0	Similar	Higher	None	None
total	686

## Sheet: Blad5
						Primary outcome: Efficacy				Secondary outcome: Adverse effects (as compared to control)
Author, year of publication	Number of patients (n=)	Type of surgery	Intervention Group*	Control Group	Duration of follow-up	Pain scores (as compared to control)	VAS/NRS	Opioid consumption	reduction	PONV (Incidence)	Pruritus (Incidence)	Urinary retention	Respiratory depression
Foadi et al., 2017	49	TKA and THA	0,1-0,2 mg	SA	2 weeks	Lower at 24h and 1 week	1	Lower	0.9	Similar	Higher in 0,2 mg, similar in 0,1 mg	Not reported	None
Oberhofer et al., 2011	40	TKA and THA	0.2 mg	SA	24 hours	Lower at 3, 6, 12, and 24h	3	Lower	0.89	Similar	Higher	Not reported	None
Rathmell et al., 2003	78	TKA and THA	0.1-0.3 mg	SA	24 hours	Lower (0.2/0.3 mg)	No	Lower in THA, similar in TKA	0.73	Higher	Higher	Not reported	None
Gehling et al., 2009	188	Orthopedic surgery	0.1-0.2mg	SA	72 hours	Lower at 1-8h	3	Lower	50-33%	Similar	Higher 0,1 nrs 0.7; 0.2 nrs 1.7	Not reported	Similar
total	355

## Sheet: Blad2
						Primary outcome: Efficacy				Secondary outcome: Adverse effects (as compared to control)
Author, year of publication	Number of patients (n=)	Type of surgery	Intervention Group*	Control Group	Duration of follow-up	Pain scores (as compared to control)	VAS /NRS	Opioid consumption	reduction	PONV (Incidence)	Pruritus (Incidence)	urinary retention	respiratory depression
Altunkaya et al., 2005	60	Arthroscopic knee surgery	0.3 mg	SA ± IA morphine	24 hours	Lower at 4, 8 and 12h compared to SA alone, similar to SA + IAM	1	Similar, higher compared to IAM	0	Higher	Higher	Not registrated	None
Demiraran et al., 2008	60	Arthroscopic knee surgery	0.16 mg	SA	24 hours	Lower at 2, 4, 6 and 12h	2	Lower	0.62	Similar	Similar	Not registrated	None
Gurkan et al., 2004	60	Arthroscopic knee surgery	0.05 mg	SA ± fentanyl	24 hours	Lower at 2, 3 and 6 h	4	no postoperative opioids	Not reported	Higher	Higher	Higher	Not registrered
total	180

## Sheet: Blad6
						Primary outcome: Efficacy				Secondary outcome: Adverse effects (as compared to control)
Author, year of publication	Number of patients (n=)	Type of surgery	Intervention Group*	Control Group	Duration of follow-up	Pain scores (as compared to control)	VAS /NRS	Opioid consumption	reduction	PONV (Incidence)	Pruritus (Incidence)	urinary retention	respiratory depression
Chinacoti et al., 2015	51	Extracapsular hip fracture fixation	0.1 mg	SA ± FNB	48 hours	Similar	0	Lower	0.5	Similar	Similar	Not reported	Not reported
Machino et al., 2010	50	ORIF lower extremity fractures	3-5 mcg/kg	SA	1 week	Lower at 4h-12h	2	Lower	0.4	Similar	Similar	none	none
Xu et al., 2022	74	THA or hemi-arthroplasty	0.1 mg	SA	48 hours	Lower overall	0.5	Lower	Not reported	Similar	Higher	Not reported	none
total	175
